# Supplementary material for: Hybrid female sterility due to cohesin protection errors in mouse oocytes
Source: Sci Adv. 2026 Feb 4;12(6):eadx9729. doi: 10.1126/sciadv.adx9729 (PMC12871464; doi:10.1126/sciadv.adx9729)
Supplement: Supplementary file 2 — Movies S1 to S3 [file sciadv.adx9729_movies_s1_to_s3.zip]

Archive with 3 entries (3 files):
- adx9729_movie_s1.mp4
- adx9729_movie_s2.mp4
- adx9729_movie_s3.mp4
